# Supplementary material for: Patient-Centred Management of Well-Controlled Haemophilia: Obtaining Opinions and Definitions Through a Delphi Consensus
Source: J Clin Med. 2025 May 9;14(10):3300. doi: 10.3390/jcm14103300 (PMC12111991; doi:10.3390/jcm14103300)
Supplement: Supplementary file 1 [file jcm-14-03300-s001.zip]

Archive with 1 entries (1 files):
- jcm-3496092-supplementary.pdf
